# Supplementary material for: Volatile Composition and Sensory Characterization of Dry White Wines Made with Overripe Grapes by Means of Two Different Techniques
Source: Foods. 2022 Feb 10;11(4):509. doi: 10.3390/foods11040509 (PMC8871068; doi:10.3390/foods11040509)
Supplement: Supplementary file 1 [file foods-11-00509-s001.zip]

Archive with 1 entries (1 files):
- foods-1591454-supplementary-done.pdf
